# Supplementary material for: Effect of clonal testing on the efficiency of genomic evaluation in forest tree breeding
Source: Sci Rep. 2022 Feb 22;12:3033. doi: 10.1038/s41598-022-06952-8 (PMC8864020; doi:10.1038/s41598-022-06952-8)
Supplement: Supplementary file 3 — Supplementary Information. [file 41598_2022_6952_MOESM3_ESM.zip]

Archive with 43 entries (30 files):
- Code/.Rproj.user/
- Code/.Rproj.user/9C7FF42A/
- Code/.Rproj.user/9C7FF42A/console06/
- Code/.Rproj.user/9C7FF42A/ctx/
- Code/.Rproj.user/9C7FF42A/explorer-cache/
- Code/.Rproj.user/9C7FF42A/presentation/
- Code/.Rproj.user/9C7FF42A/profiles-cache/
- Code/.Rproj.user/9C7FF42A/sources/
- Code/.Rproj.user/9C7FF42A/sources/prop/
- Code/.Rproj.user/9C7FF42A/sources/prop/3BABF4C7
- Code/.Rproj.user/9C7FF42A/sources/prop/54EBD91F
- Code/.Rproj.user/9C7FF42A/sources/prop/8A02DCBF
- Code/.Rproj.user/9C7FF42A/sources/prop/EE0E5DDD
- Code/.Rproj.user/9C7FF42A/sources/prop/INDEX
- Code/.Rproj.user/9C7FF42A/sources/s-4BFDC13/
- Code/.Rproj.user/9C7FF42A/sources/s-4BFDC13/2D2E954E-contents
- Code/.Rproj.user/9C7FF42A/sources/s-4BFDC13/3ED77D91
- Code/.Rproj.user/9C7FF42A/sources/s-4BFDC13/3ED77D91-contents
- Code/.Rproj.user/9C7FF42A/sources/s-4BFDC13/54E1E015
- Code/.Rproj.user/9C7FF42A/sources/s-4BFDC13/54E1E015-contents
- Code/.Rproj.user/9C7FF42A/sources/s-4BFDC13/64350F5F
- Code/.Rproj.user/9C7FF42A/sources/s-4BFDC13/64350F5F-contents
- Code/.Rproj.user/9C7FF42A/sources/s-4BFDC13/8BC200E6
- Code/.Rproj.user/9C7FF42A/sources/s-4BFDC13/8BC200E6-contents
- Code/.Rproj.user/9C7FF42A/sources/s-4BFDC13/CA8A9171-contents
- Code/.Rproj.user/9C7FF42A/sources/s-4BFDC13/lock_file
- Code/.Rproj.user/9C7FF42A/viewer-cache/
- Code/.Rproj.user/shared/
- Code/.Rproj.user/shared/notebooks/
- Code/.Rproj.user/shared/notebooks/patch-chunk-names
- Code/ABLUP vs GBLUP simulation 4.R
- Code/BLUP.r
- Code/ForwardSelectionNEW.R
- Code/functionsNEW.R
- Code/GBLUP.r
- Code/GBLUP.Rproj
- Code/GBLUPS.r
- Code/OptimizationGBLUPNEW.R
- Code/OptimizationNEW.R
- Code/ParentalSelection.r
- Code/pedFF.txt
- Code/Results.r
- Code/Variables.r
