# Supplementary material for: Effect of clonal testing on the efficiency of genomic evaluation in forest tree breeding
Source: Sci Rep. 2022 Feb 22;12:3033. doi: 10.1038/s41598-022-06952-8 (PMC8864020; doi:10.1038/s41598-022-06952-8)
Supplement: Supplementary file 3 — Supplementary Information. [file 41598_2022_6952_MOESM3_ESM.zip › Code/ABLUP vs GBLUP simulation 4.R]

rm(list=ls())
options(warn=-1)
set.seed(123)
setwd("C:/Users/adm.stejskalj/Desktop/GBLUPclone")

source("Variables.r") # declaration of variables
source("functionsNEW.R") #calls code with functions to simulate gen/phen

for(aa in 1:rep){ 
  ped <- getPed(par,off) #number of parents; family size (number of individuals per family)
  ped[ped == 0] <- NA    #change zero to missing data
  found <- matrix(0,nrow(ped),1) #create vector assigning founders
  found[1:par] <- 1              #assign founders
  pedF <- as.data.frame(cbind(ped,found)) #merge founder vector to pedigree
  colnames(pedF) <- c("id","dam","sire","founder") #set col names
  write.table(pedF,file="pedFF.txt",col.names=T,row.names=F,quote=F) #save pedigree to avoid issue with format attributes
  pedFF <- read.table("pedFF.txt",header=T,na.string="NA")             #read pedigree
  Gen <- as.data.frame(getGenome(chrom,par,nloc,pedFF)) #number of chromosomes; number of parents; number of SNP per chromosome; pedigree
  data <- getPhen(Gen,nQTL,h2,FALSE) #create phenotypes; input genotype file; number of QTLs; heritability; FALSE = infinitesimal model, TRUE = mixed inheritance
  source("BLUP.r") # BLUP analysis
  source("GBLUP.r") # GBLUP analysis in ASReml for R
  #source("GBLUPS.r") # GBLUP analysis in ASReml standalone version
  source("ParentalSelection.r") # Parental selection
  source("ForwardSelectionNEW.r") # Forward selection
  source("Results.r")
}
A <- matrix(0,25,1)
B <- matrix(0,25,1)
C <- matrix(0,25,1)
D <- matrix(0,1,2)
A <- apply(FORBLUPavg,2,mean)
B <- apply(FORGBLUPavg,2,mean)
C <- B/A*100
write.table(C,file="C:/Users/adm.stejskalj/Desktop/GBLUPclone/Results/Rg.txt",col.names=T,row.names=T,quote=F)
D <- apply(CORRPROG,2,mean)
write.table(D,file="C:/Users/adm.stejskalj/Desktop/GBLUPclone/Results/Accuracy.txt",col.names=T,row.names=T,quote=F)
