# Supplementary material for: Effect of clonal testing on the efficiency of genomic evaluation in forest tree breeding
Source: Sci Rep. 2022 Feb 22;12:3033. doi: 10.1038/s41598-022-06952-8 (PMC8864020; doi:10.1038/s41598-022-06952-8)
Supplement: Supplementary file 3 — Supplementary Information. [file 41598_2022_6952_MOESM3_ESM.zip › Code/BLUP.r]

#=====pedigree based BLUP===================================

library(asreml)

ID<-matrix(1:nrow(data$ph),nrow(data$ph),1)
data1<-cbind(ID,data$ph)
data1<-data.frame(data1)
colnames(data1)<-c("ID","phen","TBV")
write.table(data1,file="C:/Users/adm.stejskalj/Desktop/GBLUPclone/ASReml/Phen.txt", col.names=T,row.names=F,quote=F)
Ainv1<-asreml.Ainverse(pedFF)$ginv
data1$ID<-as.factor(data1$ID)
fit1.asr<-asreml(phen~1,random=~ped(ID),ginverse=list(ID=Ainv1),data=data1)
summary(fit1.asr)
print(summary(fit1.asr)$varcomp)
a[aa,1] <- summary(fit1.asr)$varcomp[1,2] # VA
a[aa,2] <- summary(fit1.asr)$varcomp[1,3] # se(VA)
a[aa,3] <- summary(fit1.asr)$varcomp[2,2] # VE
a[aa,4] <- summary(fit1.asr)$varcomp[2,3] # se(VE)

#vypocet accuracy progenies
datBLUP <- cbind(pedFF,data1, coef(fit1.asr)$random)
datBLUP <- data.frame(datBLUP[-1:-par,-(4:5),drop=FALSE])
CORRPROG[aa,1]<- cor(datBLUP$TBV, datBLUP$effect)

#vypocet accuracy parents
parentBLUP <- cbind(pedFF,data1, coef(fit1.asr)$random)
parentBLUP <- data.frame(parentBLUP[1:par,-(4:5),drop=FALSE])
CORRPAR[aa,1]<- cor(parentBLUP$TBV, parentBLUP$effect)
