# Supplementary material for: Effect of clonal testing on the efficiency of genomic evaluation in forest tree breeding
Source: Sci Rep. 2022 Feb 22;12:3033. doi: 10.1038/s41598-022-06952-8 (PMC8864020; doi:10.1038/s41598-022-06952-8)
Supplement: Supplementary file 3 — Supplementary Information. [file 41598_2022_6952_MOESM3_ESM.zip › Code/ForwardSelectionNEW.R]

# ----- FORWARD SELECTION based on BLUP data -----

# Declare Gurobi input (linear constraints)
nlcoinfs <- (1+par) # enumerating HS
linearFS <- array(0:0, dim=c(nlcoinfs,(totaloff)))

# first row
for(i in 1:(totaloff)){
  linearFS[1,i] <- 1
}

print("Creating BLUP restrictions")
# constraints on max 1 contribution per parent (no half or full-siblings)
for(parent in 1:par){
  print(parent)
  for(j in 1:(totaloff)){
    if((datBLUP$dam[j] == parent) | (datBLUP$sire[j] == parent)) linearFS[parent+1,j] <- 1
  }
}

for(c in 1:(par/2)){
  NE <- c # declared effective population size (number of unrelated offspring)
  #source("Optimization.r") # run optimization
  source("OptimizationNEW.r") # run optimization
  FORBLUPavg[aa,c] <- response # retrieve results 
}  

# ----- FORWARD SELECTION based on GBLUP data -----
# Declare Gurobi input (linear constraints)
nlcoinfs <- (1+par) # enumerating HS
linearFS <- array(0:0, dim=c(nlcoinfs,(totaloff)))

# first row
for(i in 1:(totaloff)){
  linearFS[1,i] <- 1
}

print("Creating GBLUP restrictions")
# constraints on max 1 contribution per parent (no half or full-siblings)
for(parent in 1:par){
  print(parent)
  for(j in 1:(totaloff)){
    if((progGBLUP$dam[j] == parent) | (progGBLUP$sire[j] == parent)) linearFS[parent+1,j] <- 1
  }
}

for(c in 1:(par/2)){
  NE <- c # declared effective population size (number of unrelated offspring)
  source("OptimizationGBLUPNEW.r") # run optimization
  FORGBLUPavg[aa,c] <- response # retrieve results 
}
