# Supplementary material for: Effect of clonal testing on the efficiency of genomic evaluation in forest tree breeding
Source: Sci Rep. 2022 Feb 22;12:3033. doi: 10.1038/s41598-022-06952-8 (PMC8864020; doi:10.1038/s41598-022-06952-8)
Supplement: Supplementary file 3 — Supplementary Information. [file 41598_2022_6952_MOESM3_ESM.zip › Code/functionsNEW.R]

#generate single pair mating pedigree

#==============simulate pedigree================================
getPed<-function(par,off){
  matMat<-matrix(0,par,par)
  count <- 0
  for(i in 1:ncross){
    matMat[(i+count),(i+count+1)]<-1
    #matMat[i,(i+2)]<-1
    count <- count + 1
  }
  #matMat[(ncol(matMat)-1),ncol(matMat)]<-1
  #matMat[(ncol(matMat)-1),1]<-1
  #matMat[(ncol(matMat)),1]<-1
  #matMat[(ncol(matMat)),2]<-1
  
  ped<-matrix(0,((totaloff)+par),3) #rodokmen
  ped[1:nrow(ped),1]<-c(1:nrow(ped)) #vypln prvni sloupec rodokmenu (ID) cislama 
  aa<-par
  for(i in 1:nrow(matMat)){  #generuje jedince v kazdem krosu
    for(j in 1:ncol(matMat)){
      if(matMat[i,j]==1){
        for(k in 1:off){
          aa<-aa+1
          ped[aa,2]<-i
          ped[aa,3]<-j
        }
      }
    }
  }
  return(ped)
}


#========simulate genotypes==============================
getGenome<-function(chrom,par,nloc,pedFF){
  require(adegenet)
  require(pedantics)
  GenF<-NULL
  for(a in 1:chrom){
    #simulate founder population allele frequency
    dataSNP<-as.matrix(glSim(n.ind=par,n.snp.nonstruc=nloc,ploidy=2, LD=T, block.minsize=GG, block.maxsize=GG,  theta=0.5)) #package adegenet
    #get SNP genotype variance to remove monomorphic SNPs
    cv<-colSums(dataSNP)/nrow(dataSNP)
    constr<-c(0,2) #hodnoty pro monomofni lokusy
    dataSNP1<-cbind(t(dataSNP),cv)
    dataSNP2<-subset(dataSNP1,!(dataSNP1[,ncol(dataSNP1)]%in%constr))
    dataSNP3<-t(dataSNP2[,-ncol(dataSNP2)])
    #create founder population genotype file
    genSNP<-matrix(0,par,(2*ncol(dataSNP3)))
    for(i in 1:ncol(dataSNP3)){
      for(j in 1:nrow(dataSNP3)){
        if(dataSNP3[j,i]==0){
          genSNP[j,((i*2)-1)]<-1
          genSNP[j,(i*2)]<-1
        }else if(dataSNP3[j,i]==1){
          genSNP[j,((i*2)-1)]<-1
          genSNP[j,(i*2)]<-2
        }else if(dataSNP3[j,i]==2){
          genSNP[j,((i*2)-1)]<-2
          genSNP[j,(i*2)]<-2
        }
      }
    }
    #extract allele frequencies
    testFreqs1<-extractA(genSNP)
    pos1<-matrix(0,ncol(dataSNP3),2)
    colnames(pos1)<-c("loc","mut")
    for(k in 1:ncol(dataSNP3)){
      pos1[k,1]<-k*(1/MpercM)
      pos1[k,2]<-"dIAM" #definuj typ mutace 
    }
    pos1<-data.matrix(pos1)
    for(x in 1:3){pedFF[,x]<-as.factor(pedFF[,x])}
    popSNP<-genomesim(pedigree = pedFF, founders=as.numeric(pedFF$founder), initFreqs = testFreqs1, positions = as.numeric(pos1[,1]), mutationType = pos1[,2], returnG = "y", mutationRate = c(matrix(0,1,ncol(dataSNP3)))) #package pedantics 
    SNPdata<-popSNP$genomes[,-1]#<<<<<<<<<<<<<<<<<<<<<<<<<<<<<<
    mark<-matrix(0,nrow(pedFF),ncol(SNPdata))
    for(k in 1:(0.5*nrow(SNPdata))){
      mark[k,]<-colSums(data.matrix(SNPdata[((k*2)-1):(k*2),]))-2
    }
    GenF<-cbind(GenF,mark)
  }
  return(GenF)
}


#==================simulate phenotypes======================

getPhen<-function(geno,QTN,herit,gama=FALSE){
  eff<-matrix(0,ncol(geno),1)
  if(gama==TRUE){
    inx<-sample(1:ncol(geno),QTN,replace=F)
    alleff<-rgamma(QTN, shape=0.4, scale=1.66) # parametry definovane v Meuwissen 
    for(j in 1:QTN){
      eff[inx[j],1]<-alleff[j]
    }
    GG<-(data.matrix(geno)%*%eff)
    VGG<-sum(2*(0.5*rowMeans(t(data.matrix(geno)))*(1-(0.5*rowMeans(t(data.matrix(geno))))))*(eff^2))
    #Y<-1000+GG+rnorm(nrow(geno),mean=0,sd=sqrt((1-herit)/herit*var(GG)))
    Y<-1000+GG+rnorm(nrow(geno),mean=0,sd=sqrt(((1-hc)/hc)*VGG))
  }else{
    inx<-sample(1:ncol(geno),QTN,replace=F)
    alleff<-rnorm(QTN,mean=0,sd=1)
    for(k in 1:QTN){
      eff[inx[k],1]<-alleff[k]
    }
    GG<-(data.matrix(geno)%*%eff)
    VGG<-sum(2*(0.5*rowMeans(t(data.matrix(geno)))*(1-(0.5*rowMeans(t(data.matrix(geno))))))*(eff^2))
    #Y<-1000+GG+rnorm(nrow(as.matrix(geno)),mean=0,sd=sqrt((1-herit)/herit*var(GG)))
    hc <- herit/(herit+(1-herit)/NR) # heritabilita při klonovém testování, NR = počet ramet/genotyp, hc = herit při NR = 1
        Y<-1000+GG+rnorm(nrow(as.matrix(geno)),mean=0,sd=sqrt(((1-hc)/hc)*VGG)) 
  }
  ph<-cbind(Y,GG) #GG jsou skutecne slechtitelske hodnoty (TBV)
  teff<-t(eff)
  genF<-geno[,teff==0]
  return(list(ph=ph,geno=genF))
}
