# Supplementary material for: Effect of clonal testing on the efficiency of genomic evaluation in forest tree breeding
Source: Sci Rep. 2022 Feb 22;12:3033. doi: 10.1038/s41598-022-06952-8 (PMC8864020; doi:10.1038/s41598-022-06952-8)
Supplement: Supplementary file 3 — Supplementary Information. [file 41598_2022_6952_MOESM3_ESM.zip › Code/GBLUP.r]

#========genomic BLUP (GBLUP)===============================
library(asreml)
library(MCMCglmm)
library(rrBLUP)
library(Matrix)

Gen1<-data$geno
Gen2<-Gen1-1
Kmat<-A.mat(Gen2,shrink=F,return.imputed=F) #realizovana matice pribuznosti (VanRaden 2008): package "rrBLUP"
#get realized relationship matrix positive definite (ready for matrix inversion)
Kmat1<-Kmat+(diag(nrow(Kmat))*0.001)
Inv<-chol2inv(chol(Kmat1))
Inv<-as(Inv,"sparseMatrix")
colnames(Inv)<-data1$ID
row.names(Inv)<-data1$ID
Ainv2<-sm2asreml(Inv)

fit2.asr<-asreml(phen~1,random=~giv(ID),ginverse=list(ID=Ainv2),data=data1,workspace=64e6)
summary(fit2.asr)
b[aa,1] <- summary(fit1.asr)$varcomp[1,2] # VA
b[aa,2] <- summary(fit1.asr)$varcomp[1,3] # se(VA)
b[aa,3] <- summary(fit1.asr)$varcomp[2,2] # VE
b[aa,4] <- summary(fit1.asr)$varcomp[2,3] # se(VE)

datGBLUP <- cbind(pedFF,data1,coef(fit2.asr)$random)

#vypocet accuracy progenies
progGBLUP <- data.frame(datGBLUP[-1:-par,-(4:5),drop=FALSE])
CORRPROG[aa,2] <- cor(progGBLUP$TBV,progGBLUP$effect)

#vypocet accuracy parents
parentGBLUP <- data.frame(datGBLUP[1:par,-(4:5),drop=FALSE])
CORRPAR[aa,2]<- cor(parentGBLUP$TBV, parentGBLUP$effect)
