# Supplementary material for: Effect of clonal testing on the efficiency of genomic evaluation in forest tree breeding
Source: Sci Rep. 2022 Feb 22;12:3033. doi: 10.1038/s41598-022-06952-8 (PMC8864020; doi:10.1038/s41598-022-06952-8)
Supplement: Supplementary file 3 — Supplementary Information. [file 41598_2022_6952_MOESM3_ESM.zip › Code/GBLUPS.r]

#========genomic BLUP (GBLUP)===============================
library(asreml)
library(MCMCglmm)
library(rrBLUP)
library(Matrix)

Gen1<-data$geno
Gen2<-Gen1-1
Kmat<-A.mat(Gen2,shrink=F,return.imputed=F) #realizovana matice pribuznosti (VanRaden 2008): package "rrBLUP"

#get realized relationship matrix positive definite (ready for matrix inversion)
#bbb<-forceSymmetric(Kmat)
#pdm<-nearPD(bbb, corr = FALSE, keepDiag = FALSE, do2eigen = TRUE,doSym = FALSE, doDykstra = TRUE, only.values = FALSE,eig.tol = 1e-06, conv.tol = 1e-07, posd.tol = 1e-08,maxit = 100, trace = FALSE)
#Kmat1<-as.matrix(pdm$mat)
#gc(Kmat)
#gc(bbb)
Kmat1<-Kmat+(diag(nrow(Kmat))*0.001)
Inv<-chol2inv(chol(Kmat1))
#Inv<-solve(Kmat1)
#gc(Kmat1)
Inv<-as(Inv,"sparseMatrix")
colnames(Inv)<-data1$ID
row.names(Inv)<-data1$ID
Ainv2<-sm2asreml(Inv)
write.table(Ainv2,file="C:/Users/adm.stejskalj/Desktop/GBLUP/ASReml/Gmat.giv",col.names=T,row.names=F,quote=F)

system('"C:/Program Files/ASReml3/Bin/ASReml.exe" -O "C:/Users/adm.stejskalj/Desktop/GBLUP/ASReml/GBLUP.as"')
system('"C:/Program Files/ASReml3/Bin/ASReml.exe" -O C:/Users/adm.stejskalj/Desktop/GBLUP/ASReml/GBLUP.pin"')

ff<-read.table("C:/Users/adm.stejskalj/Desktop/GBLUP/ASReml/GBLUP.pvc",skip=7, nrow=2)

b[aa,1] <- ff[1,4] # VA
b[aa,2] <- ff[1,5] # se(VA)-chyba odhadu
b[aa,3] <- ff[2,4] # VE
b[aa,4] <- ff[2,5] # se(VE)

gg<-read.table("C:/Users/adm.stejskalj/Desktop/GBLUP/ASReml/GBLUP.sln")
effect<-gg[-1,3]

datGBLUP <- cbind(pedFF,data1,effect)

#vypocet accuracy progenies
progGBLUP <- data.frame(datGBLUP[-1:-par,-(4:5),drop=FALSE])
CORRPROG[aa,2] <- cor(progGBLUP$TBV,progGBLUP$effect)

#vypocet accuracy parents
parentGBLUP <- data.frame(datGBLUP[1:par,-(4:5),drop=FALSE])
CORRPAR[aa,2]<- cor(parentGBLUP$TBV,parentGBLUP$effect)
