# Supplementary material for: Effect of clonal testing on the efficiency of genomic evaluation in forest tree breeding
Source: Sci Rep. 2022 Feb 22;12:3033. doi: 10.1038/s41598-022-06952-8 (PMC8864020; doi:10.1038/s41598-022-06952-8)
Supplement: Supplementary file 3 — Supplementary Information. [file 41598_2022_6952_MOESM3_ESM.zip › Code/OptimizationGBLUPNEW.R]

# Gurobi optimization

library("gurobi")

# Declare optimization problem
model <- list()
model$A          <- linearFS
model$obj        <- progGBLUP$effect
model$rhs        <- c(NE,rep(1,(nlcoinfs - 1)))
model$sense      <- c('=', rep('<=',(nlcoinfs - 1)))
model$modelsense <- "max"
model$vtype    <- 'B'

# Run Gurobi
result <- gurobi(model)

# Show results
print(result$status)
#print(result$objval)
#print(result$x)

response <- 0
# Retrive genetic gain for selected set
for(i in 1:(totaloff)){
  if((result$x[i]) > 0) { 
    response <- response + progGBLUP$TBV[i]
  }
}

response <- response/NE # per unit of NE
detach("package:gurobi")
