# Supplementary material for: Effect of clonal testing on the efficiency of genomic evaluation in forest tree breeding
Source: Sci Rep. 2022 Feb 22;12:3033. doi: 10.1038/s41598-022-06952-8 (PMC8864020; doi:10.1038/s41598-022-06952-8)
Supplement: Supplementary file 3 — Supplementary Information. [file 41598_2022_6952_MOESM3_ESM.zip › Code/ParentalSelection.r]

# Backward selection based on BLUP evaluation
sortedparentsBLUP <- parentBLUP[order(parentBLUP$effect, decreasing=TRUE),]  # Sort by Ahat
sum <- 0
for(i in 1:par){ 
  sum <- sum + sortedparentsBLUP$TBV[i]
  PARBLUPavg[aa,i] <- sum / i # True genetic response (average true additive value)
}

# Backward selection based on GBLUP evaluation
sortedparentsGBLUP <- parentGBLUP[order(parentGBLUP$effect, decreasing=TRUE),]  # Sort by Ahat
sum <- 0
for(i in 1:par){ 
  sum <- sum + sortedparentsGBLUP$TBV[i]
  PARGBLUPavg[aa,i] <- sum / i # True genetic response (average true additive value)
}
