# Supplementary material for: Effect of clonal testing on the efficiency of genomic evaluation in forest tree breeding
Source: Sci Rep. 2022 Feb 22;12:3033. doi: 10.1038/s41598-022-06952-8 (PMC8864020; doi:10.1038/s41598-022-06952-8)
Supplement: Supplementary file 3 — Supplementary Information. [file 41598_2022_6952_MOESM3_ESM.zip › Code/pedFF.txt]

id dam sire founder
1 NA NA 1
2 NA NA 1
3 NA NA 1
4 NA NA 1
5 NA NA 1
6 NA NA 1
7 NA NA 1
8 NA NA 1
9 NA NA 1
10 NA NA 1
11 NA NA 1
12 NA NA 1
13 NA NA 1
14 NA NA 1
15 NA NA 1
16 NA NA 1
17 NA NA 1
18 NA NA 1
19 NA NA 1
20 NA NA 1
21 NA NA 1
22 NA NA 1
23 NA NA 1
24 NA NA 1
25 NA NA 1
26 NA NA 1
27 NA NA 1
28 NA NA 1
29 NA NA 1
30 NA NA 1
31 NA NA 1
32 NA NA 1
33 NA NA 1
34 NA NA 1
35 NA NA 1
36 NA NA 1
37 NA NA 1
38 NA NA 1
39 NA NA 1
40 NA NA 1
41 NA NA 1
42 NA NA 1
43 NA NA 1
44 NA NA 1
45 NA NA 1
46 NA NA 1
47 NA NA 1
48 NA NA 1
49 NA NA 1
50 NA NA 1
51 1 2 0
52 1 2 0
53 1 2 0
54 1 2 0
55 1 2 0
56 1 2 0
57 1 2 0
58 1 2 0
59 1 2 0
60 1 2 0
61 1 2 0
62 1 2 0
63 1 2 0
64 1 2 0
65 1 2 0
66 1 2 0
67 1 2 0
68 1 2 0
69 1 2 0
70 1 2 0
71 1 2 0
72 1 2 0
73 1 2 0
74 1 2 0
75 1 2 0
76 1 2 0
77 1 2 0
78 1 2 0
79 1 2 0
80 1 2 0
81 1 2 0
82 1 2 0
83 1 2 0
84 1 2 0
85 1 2 0
86 1 2 0
87 1 2 0
88 1 2 0
89 1 2 0
90 1 2 0
91 1 2 0
92 1 2 0
93 1 2 0
94 1 2 0
95 1 2 0
96 1 2 0
97 1 2 0
98 1 2 0
99 1 2 0
100 1 2 0
101 1 2 0
102 1 2 0
103 1 2 0
104 1 2 0
105 1 2 0
106 1 2 0
107 1 2 0
108 1 2 0
109 1 2 0
110 1 2 0
111 1 2 0
112 1 2 0
113 1 2 0
114 1 2 0
115 1 2 0
116 1 2 0
117 1 2 0
118 1 2 0
119 1 2 0
120 1 2 0
121 1 2 0
122 1 2 0
123 1 2 0
124 1 2 0
125 1 2 0
126 1 2 0
127 1 2 0
128 1 2 0
129 1 2 0
130 1 2 0
131 3 4 0
132 3 4 0
133 3 4 0
134 3 4 0
135 3 4 0
136 3 4 0
137 3 4 0
138 3 4 0
139 3 4 0
140 3 4 0
141 3 4 0
142 3 4 0
143 3 4 0
144 3 4 0
145 3 4 0
146 3 4 0
147 3 4 0
148 3 4 0
149 3 4 0
150 3 4 0
151 3 4 0
152 3 4 0
153 3 4 0
154 3 4 0
155 3 4 0
156 3 4 0
157 3 4 0
158 3 4 0
159 3 4 0
160 3 4 0
161 3 4 0
162 3 4 0
163 3 4 0
164 3 4 0
165 3 4 0
166 3 4 0
167 3 4 0
168 3 4 0
169 3 4 0
170 3 4 0
171 3 4 0
172 3 4 0
173 3 4 0
174 3 4 0
175 3 4 0
176 3 4 0
177 3 4 0
178 3 4 0
179 3 4 0
180 3 4 0
181 3 4 0
182 3 4 0
183 3 4 0
184 3 4 0
185 3 4 0
186 3 4 0
187 3 4 0
188 3 4 0
189 3 4 0
190 3 4 0
191 3 4 0
192 3 4 0
193 3 4 0
194 3 4 0
195 3 4 0
196 3 4 0
197 3 4 0
198 3 4 0
199 3 4 0
200 3 4 0
201 3 4 0
202 3 4 0
203 3 4 0
204 3 4 0
205 3 4 0
206 3 4 0
207 3 4 0
208 3 4 0
209 3 4 0
210 3 4 0
211 5 6 0
212 5 6 0
213 5 6 0
214 5 6 0
215 5 6 0
216 5 6 0
217 5 6 0
218 5 6 0
219 5 6 0
220 5 6 0
221 5 6 0
222 5 6 0
223 5 6 0
224 5 6 0
225 5 6 0
226 5 6 0
227 5 6 0
228 5 6 0
229 5 6 0
230 5 6 0
231 5 6 0
232 5 6 0
233 5 6 0
234 5 6 0
235 5 6 0
236 5 6 0
237 5 6 0
238 5 6 0
239 5 6 0
240 5 6 0
241 5 6 0
242 5 6 0
243 5 6 0
244 5 6 0
245 5 6 0
246 5 6 0
247 5 6 0
248 5 6 0
249 5 6 0
250 5 6 0
251 5 6 0
252 5 6 0
253 5 6 0
254 5 6 0
255 5 6 0
256 5 6 0
257 5 6 0
258 5 6 0
259 5 6 0
260 5 6 0
261 5 6 0
262 5 6 0
263 5 6 0
264 5 6 0
265 5 6 0
266 5 6 0
267 5 6 0
268 5 6 0
269 5 6 0
270 5 6 0
271 5 6 0
272 5 6 0
273 5 6 0
274 5 6 0
275 5 6 0
276 5 6 0
277 5 6 0
278 5 6 0
279 5 6 0
280 5 6 0
281 5 6 0
282 5 6 0
283 5 6 0
284 5 6 0
285 5 6 0
286 5 6 0
287 5 6 0
288 5 6 0
289 5 6 0
290 5 6 0
291 7 8 0
292 7 8 0
293 7 8 0
294 7 8 0
295 7 8 0
296 7 8 0
297 7 8 0
298 7 8 0
299 7 8 0
300 7 8 0
301 7 8 0
302 7 8 0
303 7 8 0
304 7 8 0
305 7 8 0
306 7 8 0
307 7 8 0
308 7 8 0
309 7 8 0
310 7 8 0
311 7 8 0
312 7 8 0
313 7 8 0
314 7 8 0
315 7 8 0
316 7 8 0
317 7 8 0
318 7 8 0
319 7 8 0
320 7 8 0
321 7 8 0
322 7 8 0
323 7 8 0
324 7 8 0
325 7 8 0
326 7 8 0
327 7 8 0
328 7 8 0
329 7 8 0
330 7 8 0
331 7 8 0
332 7 8 0
333 7 8 0
334 7 8 0
335 7 8 0
336 7 8 0
337 7 8 0
338 7 8 0
339 7 8 0
340 7 8 0
341 7 8 0
342 7 8 0
343 7 8 0
344 7 8 0
345 7 8 0
346 7 8 0
347 7 8 0
348 7 8 0
349 7 8 0
350 7 8 0
351 7 8 0
352 7 8 0
353 7 8 0
354 7 8 0
355 7 8 0
356 7 8 0
357 7 8 0
358 7 8 0
359 7 8 0
360 7 8 0
361 7 8 0
362 7 8 0
363 7 8 0
364 7 8 0
365 7 8 0
366 7 8 0
367 7 8 0
368 7 8 0
369 7 8 0
370 7 8 0
371 9 10 0
372 9 10 0
373 9 10 0
374 9 10 0
375 9 10 0
376 9 10 0
377 9 10 0
378 9 10 0
379 9 10 0
380 9 10 0
381 9 10 0
382 9 10 0
383 9 10 0
384 9 10 0
385 9 10 0
386 9 10 0
387 9 10 0
388 9 10 0
389 9 10 0
390 9 10 0
391 9 10 0
392 9 10 0
393 9 10 0
394 9 10 0
395 9 10 0
396 9 10 0
397 9 10 0
398 9 10 0
399 9 10 0
400 9 10 0
401 9 10 0
402 9 10 0
403 9 10 0
404 9 10 0
405 9 10 0
406 9 10 0
407 9 10 0
408 9 10 0
409 9 10 0
410 9 10 0
411 9 10 0
412 9 10 0
413 9 10 0
414 9 10 0
415 9 10 0
416 9 10 0
417 9 10 0
418 9 10 0
419 9 10 0
420 9 10 0
421 9 10 0
422 9 10 0
423 9 10 0
424 9 10 0
425 9 10 0
426 9 10 0
427 9 10 0
428 9 10 0
429 9 10 0
430 9 10 0
431 9 10 0
432 9 10 0
433 9 10 0
434 9 10 0
435 9 10 0
436 9 10 0
437 9 10 0
438 9 10 0
439 9 10 0
440 9 10 0
441 9 10 0
442 9 10 0
443 9 10 0
444 9 10 0
445 9 10 0
446 9 10 0
447 9 10 0
448 9 10 0
449 9 10 0
450 9 10 0
451 11 12 0
452 11 12 0
453 11 12 0
454 11 12 0
455 11 12 0
456 11 12 0
457 11 12 0
458 11 12 0
459 11 12 0
460 11 12 0
461 11 12 0
462 11 12 0
463 11 12 0
464 11 12 0
465 11 12 0
466 11 12 0
467 11 12 0
468 11 12 0
469 11 12 0
470 11 12 0
471 11 12 0
472 11 12 0
473 11 12 0
474 11 12 0
475 11 12 0
476 11 12 0
477 11 12 0
478 11 12 0
479 11 12 0
480 11 12 0
481 11 12 0
482 11 12 0
483 11 12 0
484 11 12 0
485 11 12 0
486 11 12 0
487 11 12 0
488 11 12 0
489 11 12 0
490 11 12 0
491 11 12 0
492 11 12 0
493 11 12 0
494 11 12 0
495 11 12 0
496 11 12 0
497 11 12 0
498 11 12 0
499 11 12 0
500 11 12 0
501 11 12 0
502 11 12 0
503 11 12 0
504 11 12 0
505 11 12 0
506 11 12 0
507 11 12 0
508 11 12 0
509 11 12 0
510 11 12 0
511 11 12 0
512 11 12 0
513 11 12 0
514 11 12 0
515 11 12 0
516 11 12 0
517 11 12 0
518 11 12 0
519 11 12 0
520 11 12 0
521 11 12 0
522 11 12 0
523 11 12 0
524 11 12 0
525 11 12 0
526 11 12 0
527 11 12 0
528 11 12 0
529 11 12 0
530 11 12 0
531 13 14 0
532 13 14 0
533 13 14 0
534 13 14 0
535 13 14 0
536 13 14 0
537 13 14 0
538 13 14 0
539 13 14 0
540 13 14 0
541 13 14 0
542 13 14 0
543 13 14 0
544 13 14 0
545 13 14 0
546 13 14 0
547 13 14 0
548 13 14 0
549 13 14 0
550 13 14 0
551 13 14 0
552 13 14 0
553 13 14 0
554 13 14 0
555 13 14 0
556 13 14 0
557 13 14 0
558 13 14 0
559 13 14 0
560 13 14 0
561 13 14 0
562 13 14 0
563 13 14 0
564 13 14 0
565 13 14 0
566 13 14 0
567 13 14 0
568 13 14 0
569 13 14 0
570 13 14 0
571 13 14 0
572 13 14 0
573 13 14 0
574 13 14 0
575 13 14 0
576 13 14 0
577 13 14 0
578 13 14 0
579 13 14 0
580 13 14 0
581 13 14 0
582 13 14 0
583 13 14 0
584 13 14 0
585 13 14 0
586 13 14 0
587 13 14 0
588 13 14 0
589 13 14 0
590 13 14 0
591 13 14 0
592 13 14 0
593 13 14 0
594 13 14 0
595 13 14 0
596 13 14 0
597 13 14 0
598 13 14 0
599 13 14 0
600 13 14 0
601 13 14 0
602 13 14 0
603 13 14 0
604 13 14 0
605 13 14 0
606 13 14 0
607 13 14 0
608 13 14 0
609 13 14 0
610 13 14 0
611 15 16 0
612 15 16 0
613 15 16 0
614 15 16 0
615 15 16 0
616 15 16 0
617 15 16 0
618 15 16 0
619 15 16 0
620 15 16 0
621 15 16 0
622 15 16 0
623 15 16 0
624 15 16 0
625 15 16 0
626 15 16 0
627 15 16 0
628 15 16 0
629 15 16 0
630 15 16 0
631 15 16 0
632 15 16 0
633 15 16 0
634 15 16 0
635 15 16 0
636 15 16 0
637 15 16 0
638 15 16 0
639 15 16 0
640 15 16 0
641 15 16 0
642 15 16 0
643 15 16 0
644 15 16 0
645 15 16 0
646 15 16 0
647 15 16 0
648 15 16 0
649 15 16 0
650 15 16 0
651 15 16 0
652 15 16 0
653 15 16 0
654 15 16 0
655 15 16 0
656 15 16 0
657 15 16 0
658 15 16 0
659 15 16 0
660 15 16 0
661 15 16 0
662 15 16 0
663 15 16 0
664 15 16 0
665 15 16 0
666 15 16 0
667 15 16 0
668 15 16 0
669 15 16 0
670 15 16 0
671 15 16 0
672 15 16 0
673 15 16 0
674 15 16 0
675 15 16 0
676 15 16 0
677 15 16 0
678 15 16 0
679 15 16 0
680 15 16 0
681 15 16 0
682 15 16 0
683 15 16 0
684 15 16 0
685 15 16 0
686 15 16 0
687 15 16 0
688 15 16 0
689 15 16 0
690 15 16 0
691 17 18 0
692 17 18 0
693 17 18 0
694 17 18 0
695 17 18 0
696 17 18 0
697 17 18 0
698 17 18 0
699 17 18 0
700 17 18 0
701 17 18 0
702 17 18 0
703 17 18 0
704 17 18 0
705 17 18 0
706 17 18 0
707 17 18 0
708 17 18 0
709 17 18 0
710 17 18 0
711 17 18 0
712 17 18 0
713 17 18 0
714 17 18 0
715 17 18 0
716 17 18 0
717 17 18 0
718 17 18 0
719 17 18 0
720 17 18 0
721 17 18 0
722 17 18 0
723 17 18 0
724 17 18 0
725 17 18 0
726 17 18 0
727 17 18 0
728 17 18 0
729 17 18 0
730 17 18 0
731 17 18 0
732 17 18 0
733 17 18 0
734 17 18 0
735 17 18 0
736 17 18 0
737 17 18 0
738 17 18 0
739 17 18 0
740 17 18 0
741 17 18 0
742 17 18 0
743 17 18 0
744 17 18 0
745 17 18 0
746 17 18 0
747 17 18 0
748 17 18 0
749 17 18 0
750 17 18 0
751 17 18 0
752 17 18 0
753 17 18 0
754 17 18 0
755 17 18 0
756 17 18 0
757 17 18 0
758 17 18 0
759 17 18 0
760 17 18 0
761 17 18 0
762 17 18 0
763 17 18 0
764 17 18 0
765 17 18 0
766 17 18 0
767 17 18 0
768 17 18 0
769 17 18 0
770 17 18 0
771 19 20 0
772 19 20 0
773 19 20 0
774 19 20 0
775 19 20 0
776 19 20 0
777 19 20 0
778 19 20 0
779 19 20 0
780 19 20 0
781 19 20 0
782 19 20 0
783 19 20 0
784 19 20 0
785 19 20 0
786 19 20 0
787 19 20 0
788 19 20 0
789 19 20 0
790 19 20 0
791 19 20 0
792 19 20 0
793 19 20 0
794 19 20 0
795 19 20 0
796 19 20 0
797 19 20 0
798 19 20 0
799 19 20 0
800 19 20 0
801 19 20 0
802 19 20 0
803 19 20 0
804 19 20 0
805 19 20 0
806 19 20 0
807 19 20 0
808 19 20 0
809 19 20 0
810 19 20 0
811 19 20 0
812 19 20 0
813 19 20 0
814 19 20 0
815 19 20 0
816 19 20 0
817 19 20 0
818 19 20 0
819 19 20 0
820 19 20 0
821 19 20 0
822 19 20 0
823 19 20 0
824 19 20 0
825 19 20 0
826 19 20 0
827 19 20 0
828 19 20 0
829 19 20 0
830 19 20 0
831 19 20 0
832 19 20 0
833 19 20 0
834 19 20 0
835 19 20 0
836 19 20 0
837 19 20 0
838 19 20 0
839 19 20 0
840 19 20 0
841 19 20 0
842 19 20 0
843 19 20 0
844 19 20 0
845 19 20 0
846 19 20 0
847 19 20 0
848 19 20 0
849 19 20 0
850 19 20 0
851 21 22 0
852 21 22 0
853 21 22 0
854 21 22 0
855 21 22 0
856 21 22 0
857 21 22 0
858 21 22 0
859 21 22 0
860 21 22 0
861 21 22 0
862 21 22 0
863 21 22 0
864 21 22 0
865 21 22 0
866 21 22 0
867 21 22 0
868 21 22 0
869 21 22 0
870 21 22 0
871 21 22 0
872 21 22 0
873 21 22 0
874 21 22 0
875 21 22 0
876 21 22 0
877 21 22 0
878 21 22 0
879 21 22 0
880 21 22 0
881 21 22 0
882 21 22 0
883 21 22 0
884 21 22 0
885 21 22 0
886 21 22 0
887 21 22 0
888 21 22 0
889 21 22 0
890 21 22 0
891 21 22 0
892 21 22 0
893 21 22 0
894 21 22 0
895 21 22 0
896 21 22 0
897 21 22 0
898 21 22 0
899 21 22 0
900 21 22 0
901 21 22 0
902 21 22 0
903 21 22 0
904 21 22 0
905 21 22 0
906 21 22 0
907 21 22 0
908 21 22 0
909 21 22 0
910 21 22 0
911 21 22 0
912 21 22 0
913 21 22 0
914 21 22 0
915 21 22 0
916 21 22 0
917 21 22 0
918 21 22 0
919 21 22 0
920 21 22 0
921 21 22 0
922 21 22 0
923 21 22 0
924 21 22 0
925 21 22 0
926 21 22 0
927 21 22 0
928 21 22 0
929 21 22 0
930 21 22 0
931 23 24 0
932 23 24 0
933 23 24 0
934 23 24 0
935 23 24 0
936 23 24 0
937 23 24 0
938 23 24 0
939 23 24 0
940 23 24 0
941 23 24 0
942 23 24 0
943 23 24 0
944 23 24 0
945 23 24 0
946 23 24 0
947 23 24 0
948 23 24 0
949 23 24 0
950 23 24 0
951 23 24 0
952 23 24 0
953 23 24 0
954 23 24 0
955 23 24 0
956 23 24 0
957 23 24 0
958 23 24 0
959 23 24 0
960 23 24 0
961 23 24 0
962 23 24 0
963 23 24 0
964 23 24 0
965 23 24 0
966 23 24 0
967 23 24 0
968 23 24 0
969 23 24 0
970 23 24 0
971 23 24 0
972 23 24 0
973 23 24 0
974 23 24 0
975 23 24 0
976 23 24 0
977 23 24 0
978 23 24 0
979 23 24 0
980 23 24 0
981 23 24 0
982 23 24 0
983 23 24 0
984 23 24 0
985 23 24 0
986 23 24 0
987 23 24 0
988 23 24 0
989 23 24 0
990 23 24 0
991 23 24 0
992 23 24 0
993 23 24 0
994 23 24 0
995 23 24 0
996 23 24 0
997 23 24 0
998 23 24 0
999 23 24 0
1000 23 24 0
1001 23 24 0
1002 23 24 0
1003 23 24 0
1004 23 24 0
1005 23 24 0
1006 23 24 0
1007 23 24 0
1008 23 24 0
1009 23 24 0
1010 23 24 0
1011 25 26 0
1012 25 26 0
1013 25 26 0
1014 25 26 0
1015 25 26 0
1016 25 26 0
1017 25 26 0
1018 25 26 0
1019 25 26 0
1020 25 26 0
1021 25 26 0
1022 25 26 0
1023 25 26 0
1024 25 26 0
1025 25 26 0
1026 25 26 0
1027 25 26 0
1028 25 26 0
1029 25 26 0
1030 25 26 0
1031 25 26 0
1032 25 26 0
1033 25 26 0
1034 25 26 0
1035 25 26 0
1036 25 26 0
1037 25 26 0
1038 25 26 0
1039 25 26 0
1040 25 26 0
1041 25 26 0
1042 25 26 0
1043 25 26 0
1044 25 26 0
1045 25 26 0
1046 25 26 0
1047 25 26 0
1048 25 26 0
1049 25 26 0
1050 25 26 0
1051 25 26 0
1052 25 26 0
1053 25 26 0
1054 25 26 0
1055 25 26 0
1056 25 26 0
1057 25 26 0
1058 25 26 0
1059 25 26 0
1060 25 26 0
1061 25 26 0
1062 25 26 0
1063 25 26 0
1064 25 26 0
1065 25 26 0
1066 25 26 0
1067 25 26 0
1068 25 26 0
1069 25 26 0
1070 25 26 0
1071 25 26 0
1072 25 26 0
1073 25 26 0
1074 25 26 0
1075 25 26 0
1076 25 26 0
1077 25 26 0
1078 25 26 0
1079 25 26 0
1080 25 26 0
1081 25 26 0
1082 25 26 0
1083 25 26 0
1084 25 26 0
1085 25 26 0
1086 25 26 0
1087 25 26 0
1088 25 26 0
1089 25 26 0
1090 25 26 0
1091 27 28 0
1092 27 28 0
1093 27 28 0
1094 27 28 0
1095 27 28 0
1096 27 28 0
1097 27 28 0
1098 27 28 0
1099 27 28 0
1100 27 28 0
1101 27 28 0
1102 27 28 0
1103 27 28 0
1104 27 28 0
1105 27 28 0
1106 27 28 0
1107 27 28 0
1108 27 28 0
1109 27 28 0
1110 27 28 0
1111 27 28 0
1112 27 28 0
1113 27 28 0
1114 27 28 0
1115 27 28 0
1116 27 28 0
1117 27 28 0
1118 27 28 0
1119 27 28 0
1120 27 28 0
1121 27 28 0
1122 27 28 0
1123 27 28 0
1124 27 28 0
1125 27 28 0
1126 27 28 0
1127 27 28 0
1128 27 28 0
1129 27 28 0
1130 27 28 0
1131 27 28 0
1132 27 28 0
1133 27 28 0
1134 27 28 0
1135 27 28 0
1136 27 28 0
1137 27 28 0
1138 27 28 0
1139 27 28 0
1140 27 28 0
1141 27 28 0
1142 27 28 0
1143 27 28 0
1144 27 28 0
1145 27 28 0
1146 27 28 0
1147 27 28 0
1148 27 28 0
1149 27 28 0
1150 27 28 0
1151 27 28 0
1152 27 28 0
1153 27 28 0
1154 27 28 0
1155 27 28 0
1156 27 28 0
1157 27 28 0
1158 27 28 0
1159 27 28 0
1160 27 28 0
1161 27 28 0
1162 27 28 0
1163 27 28 0
1164 27 28 0
1165 27 28 0
1166 27 28 0
1167 27 28 0
1168 27 28 0
1169 27 28 0
1170 27 28 0
1171 29 30 0
1172 29 30 0
1173 29 30 0
1174 29 30 0
1175 29 30 0
1176 29 30 0
1177 29 30 0
1178 29 30 0
1179 29 30 0
1180 29 30 0
1181 29 30 0
1182 29 30 0
1183 29 30 0
1184 29 30 0
1185 29 30 0
1186 29 30 0
1187 29 30 0
1188 29 30 0
1189 29 30 0
1190 29 30 0
1191 29 30 0
1192 29 30 0
1193 29 30 0
1194 29 30 0
1195 29 30 0
1196 29 30 0
1197 29 30 0
1198 29 30 0
1199 29 30 0
1200 29 30 0
1201 29 30 0
1202 29 30 0
1203 29 30 0
1204 29 30 0
1205 29 30 0
1206 29 30 0
1207 29 30 0
1208 29 30 0
1209 29 30 0
1210 29 30 0
1211 29 30 0
1212 29 30 0
1213 29 30 0
1214 29 30 0
1215 29 30 0
1216 29 30 0
1217 29 30 0
1218 29 30 0
1219 29 30 0
1220 29 30 0
1221 29 30 0
1222 29 30 0
1223 29 30 0
1224 29 30 0
1225 29 30 0
1226 29 30 0
1227 29 30 0
1228 29 30 0
1229 29 30 0
1230 29 30 0
1231 29 30 0
1232 29 30 0
1233 29 30 0
1234 29 30 0
1235 29 30 0
1236 29 30 0
1237 29 30 0
1238 29 30 0
1239 29 30 0
1240 29 30 0
1241 29 30 0
1242 29 30 0
1243 29 30 0
1244 29 30 0
1245 29 30 0
1246 29 30 0
1247 29 30 0
1248 29 30 0
1249 29 30 0
1250 29 30 0
1251 31 32 0
1252 31 32 0
1253 31 32 0
1254 31 32 0
1255 31 32 0
1256 31 32 0
1257 31 32 0
1258 31 32 0
1259 31 32 0
1260 31 32 0
1261 31 32 0
1262 31 32 0
1263 31 32 0
1264 31 32 0
1265 31 32 0
1266 31 32 0
1267 31 32 0
1268 31 32 0
1269 31 32 0
1270 31 32 0
1271 31 32 0
1272 31 32 0
1273 31 32 0
1274 31 32 0
1275 31 32 0
1276 31 32 0
1277 31 32 0
1278 31 32 0
1279 31 32 0
1280 31 32 0
1281 31 32 0
1282 31 32 0
1283 31 32 0
1284 31 32 0
1285 31 32 0
1286 31 32 0
1287 31 32 0
1288 31 32 0
1289 31 32 0
1290 31 32 0
1291 31 32 0
1292 31 32 0
1293 31 32 0
1294 31 32 0
1295 31 32 0
1296 31 32 0
1297 31 32 0
1298 31 32 0
1299 31 32 0
1300 31 32 0
1301 31 32 0
1302 31 32 0
1303 31 32 0
1304 31 32 0
1305 31 32 0
1306 31 32 0
1307 31 32 0
1308 31 32 0
1309 31 32 0
1310 31 32 0
1311 31 32 0
1312 31 32 0
1313 31 32 0
1314 31 32 0
1315 31 32 0
1316 31 32 0
1317 31 32 0
1318 31 32 0
1319 31 32 0
1320 31 32 0
1321 31 32 0
1322 31 32 0
1323 31 32 0
1324 31 32 0
1325 31 32 0
1326 31 32 0
1327 31 32 0
1328 31 32 0
1329 31 32 0
1330 31 32 0
1331 33 34 0
1332 33 34 0
1333 33 34 0
1334 33 34 0
1335 33 34 0
1336 33 34 0
1337 33 34 0
1338 33 34 0
1339 33 34 0
1340 33 34 0
1341 33 34 0
1342 33 34 0
1343 33 34 0
1344 33 34 0
1345 33 34 0
1346 33 34 0
1347 33 34 0
1348 33 34 0
1349 33 34 0
1350 33 34 0
1351 33 34 0
1352 33 34 0
1353 33 34 0
1354 33 34 0
1355 33 34 0
1356 33 34 0
1357 33 34 0
1358 33 34 0
1359 33 34 0
1360 33 34 0
1361 33 34 0
1362 33 34 0
1363 33 34 0
1364 33 34 0
1365 33 34 0
1366 33 34 0
1367 33 34 0
1368 33 34 0
1369 33 34 0
1370 33 34 0
1371 33 34 0
1372 33 34 0
1373 33 34 0
1374 33 34 0
1375 33 34 0
1376 33 34 0
1377 33 34 0
1378 33 34 0
1379 33 34 0
1380 33 34 0
1381 33 34 0
1382 33 34 0
1383 33 34 0
1384 33 34 0
1385 33 34 0
1386 33 34 0
1387 33 34 0
1388 33 34 0
1389 33 34 0
1390 33 34 0
1391 33 34 0
1392 33 34 0
1393 33 34 0
1394 33 34 0
1395 33 34 0
1396 33 34 0
1397 33 34 0
1398 33 34 0
1399 33 34 0
1400 33 34 0
1401 33 34 0
1402 33 34 0
1403 33 34 0
1404 33 34 0
1405 33 34 0
1406 33 34 0
1407 33 34 0
1408 33 34 0
1409 33 34 0
1410 33 34 0
1411 35 36 0
1412 35 36 0
1413 35 36 0
1414 35 36 0
1415 35 36 0
1416 35 36 0
1417 35 36 0
1418 35 36 0
1419 35 36 0
1420 35 36 0
1421 35 36 0
1422 35 36 0
1423 35 36 0
1424 35 36 0
1425 35 36 0
1426 35 36 0
1427 35 36 0
1428 35 36 0
1429 35 36 0
1430 35 36 0
1431 35 36 0
1432 35 36 0
1433 35 36 0
1434 35 36 0
1435 35 36 0
1436 35 36 0
1437 35 36 0
1438 35 36 0
1439 35 36 0
1440 35 36 0
1441 35 36 0
1442 35 36 0
1443 35 36 0
1444 35 36 0
1445 35 36 0
1446 35 36 0
1447 35 36 0
1448 35 36 0
1449 35 36 0
1450 35 36 0
1451 35 36 0
1452 35 36 0
1453 35 36 0
1454 35 36 0
1455 35 36 0
1456 35 36 0
1457 35 36 0
1458 35 36 0
1459 35 36 0
1460 35 36 0
1461 35 36 0
1462 35 36 0
1463 35 36 0
1464 35 36 0
1465 35 36 0
1466 35 36 0
1467 35 36 0
1468 35 36 0
1469 35 36 0
1470 35 36 0
1471 35 36 0
1472 35 36 0
1473 35 36 0
1474 35 36 0
1475 35 36 0
1476 35 36 0
1477 35 36 0
1478 35 36 0
1479 35 36 0
1480 35 36 0
1481 35 36 0
1482 35 36 0
1483 35 36 0
1484 35 36 0
1485 35 36 0
1486 35 36 0
1487 35 36 0
1488 35 36 0
1489 35 36 0
1490 35 36 0
1491 37 38 0
1492 37 38 0
1493 37 38 0
1494 37 38 0
1495 37 38 0
1496 37 38 0
1497 37 38 0
1498 37 38 0
1499 37 38 0
1500 37 38 0
1501 37 38 0
1502 37 38 0
1503 37 38 0
1504 37 38 0
1505 37 38 0
1506 37 38 0
1507 37 38 0
1508 37 38 0
1509 37 38 0
1510 37 38 0
1511 37 38 0
1512 37 38 0
1513 37 38 0
1514 37 38 0
1515 37 38 0
1516 37 38 0
1517 37 38 0
1518 37 38 0
1519 37 38 0
1520 37 38 0
1521 37 38 0
1522 37 38 0
1523 37 38 0
1524 37 38 0
1525 37 38 0
1526 37 38 0
1527 37 38 0
1528 37 38 0
1529 37 38 0
1530 37 38 0
1531 37 38 0
1532 37 38 0
1533 37 38 0
1534 37 38 0
1535 37 38 0
1536 37 38 0
1537 37 38 0
1538 37 38 0
1539 37 38 0
1540 37 38 0
1541 37 38 0
1542 37 38 0
1543 37 38 0
1544 37 38 0
1545 37 38 0
1546 37 38 0
1547 37 38 0
1548 37 38 0
1549 37 38 0
1550 37 38 0
1551 37 38 0
1552 37 38 0
1553 37 38 0
1554 37 38 0
1555 37 38 0
1556 37 38 0
1557 37 38 0
1558 37 38 0
1559 37 38 0
1560 37 38 0
1561 37 38 0
1562 37 38 0
1563 37 38 0
1564 37 38 0
1565 37 38 0
1566 37 38 0
1567 37 38 0
1568 37 38 0
1569 37 38 0
1570 37 38 0
1571 39 40 0
1572 39 40 0
1573 39 40 0
1574 39 40 0
1575 39 40 0
1576 39 40 0
1577 39 40 0
1578 39 40 0
1579 39 40 0
1580 39 40 0
1581 39 40 0
1582 39 40 0
1583 39 40 0
1584 39 40 0
1585 39 40 0
1586 39 40 0
1587 39 40 0
1588 39 40 0
1589 39 40 0
1590 39 40 0
1591 39 40 0
1592 39 40 0
1593 39 40 0
1594 39 40 0
1595 39 40 0
1596 39 40 0
1597 39 40 0
1598 39 40 0
1599 39 40 0
1600 39 40 0
1601 39 40 0
1602 39 40 0
1603 39 40 0
1604 39 40 0
1605 39 40 0
1606 39 40 0
1607 39 40 0
1608 39 40 0
1609 39 40 0
1610 39 40 0
1611 39 40 0
1612 39 40 0
1613 39 40 0
1614 39 40 0
1615 39 40 0
1616 39 40 0
1617 39 40 0
1618 39 40 0
1619 39 40 0
1620 39 40 0
1621 39 40 0
1622 39 40 0
1623 39 40 0
1624 39 40 0
1625 39 40 0
1626 39 40 0
1627 39 40 0
1628 39 40 0
1629 39 40 0
1630 39 40 0
1631 39 40 0
1632 39 40 0
1633 39 40 0
1634 39 40 0
1635 39 40 0
1636 39 40 0
1637 39 40 0
1638 39 40 0
1639 39 40 0
1640 39 40 0
1641 39 40 0
1642 39 40 0
1643 39 40 0
1644 39 40 0
1645 39 40 0
1646 39 40 0
1647 39 40 0
1648 39 40 0
1649 39 40 0
1650 39 40 0
1651 41 42 0
1652 41 42 0
1653 41 42 0
1654 41 42 0
1655 41 42 0
1656 41 42 0
1657 41 42 0
1658 41 42 0
1659 41 42 0
1660 41 42 0
1661 41 42 0
1662 41 42 0
1663 41 42 0
1664 41 42 0
1665 41 42 0
1666 41 42 0
1667 41 42 0
1668 41 42 0
1669 41 42 0
1670 41 42 0
1671 41 42 0
1672 41 42 0
1673 41 42 0
1674 41 42 0
1675 41 42 0
1676 41 42 0
1677 41 42 0
1678 41 42 0
1679 41 42 0
1680 41 42 0
1681 41 42 0
1682 41 42 0
1683 41 42 0
1684 41 42 0
1685 41 42 0
1686 41 42 0
1687 41 42 0
1688 41 42 0
1689 41 42 0
1690 41 42 0
1691 41 42 0
1692 41 42 0
1693 41 42 0
1694 41 42 0
1695 41 42 0
1696 41 42 0
1697 41 42 0
1698 41 42 0
1699 41 42 0
1700 41 42 0
1701 41 42 0
1702 41 42 0
1703 41 42 0
1704 41 42 0
1705 41 42 0
1706 41 42 0
1707 41 42 0
1708 41 42 0
1709 41 42 0
1710 41 42 0
1711 41 42 0
1712 41 42 0
1713 41 42 0
1714 41 42 0
1715 41 42 0
1716 41 42 0
1717 41 42 0
1718 41 42 0
1719 41 42 0
1720 41 42 0
1721 41 42 0
1722 41 42 0
1723 41 42 0
1724 41 42 0
1725 41 42 0
1726 41 42 0
1727 41 42 0
1728 41 42 0
1729 41 42 0
1730 41 42 0
1731 43 44 0
1732 43 44 0
1733 43 44 0
1734 43 44 0
1735 43 44 0
1736 43 44 0
1737 43 44 0
1738 43 44 0
1739 43 44 0
1740 43 44 0
1741 43 44 0
1742 43 44 0
1743 43 44 0
1744 43 44 0
1745 43 44 0
1746 43 44 0
1747 43 44 0
1748 43 44 0
1749 43 44 0
1750 43 44 0
1751 43 44 0
1752 43 44 0
1753 43 44 0
1754 43 44 0
1755 43 44 0
1756 43 44 0
1757 43 44 0
1758 43 44 0
1759 43 44 0
1760 43 44 0
1761 43 44 0
1762 43 44 0
1763 43 44 0
1764 43 44 0
1765 43 44 0
1766 43 44 0
1767 43 44 0
1768 43 44 0
1769 43 44 0
1770 43 44 0
1771 43 44 0
1772 43 44 0
1773 43 44 0
1774 43 44 0
1775 43 44 0
1776 43 44 0
1777 43 44 0
1778 43 44 0
1779 43 44 0
1780 43 44 0
1781 43 44 0
1782 43 44 0
1783 43 44 0
1784 43 44 0
1785 43 44 0
1786 43 44 0
1787 43 44 0
1788 43 44 0
1789 43 44 0
1790 43 44 0
1791 43 44 0
1792 43 44 0
1793 43 44 0
1794 43 44 0
1795 43 44 0
1796 43 44 0
1797 43 44 0
1798 43 44 0
1799 43 44 0
1800 43 44 0
1801 43 44 0
1802 43 44 0
1803 43 44 0
1804 43 44 0
1805 43 44 0
1806 43 44 0
1807 43 44 0
1808 43 44 0
1809 43 44 0
1810 43 44 0
1811 45 46 0
1812 45 46 0
1813 45 46 0
1814 45 46 0
1815 45 46 0
1816 45 46 0
1817 45 46 0
1818 45 46 0
1819 45 46 0
1820 45 46 0
1821 45 46 0
1822 45 46 0
1823 45 46 0
1824 45 46 0
1825 45 46 0
1826 45 46 0
1827 45 46 0
1828 45 46 0
1829 45 46 0
1830 45 46 0
1831 45 46 0
1832 45 46 0
1833 45 46 0
1834 45 46 0
1835 45 46 0
1836 45 46 0
1837 45 46 0
1838 45 46 0
1839 45 46 0
1840 45 46 0
1841 45 46 0
1842 45 46 0
1843 45 46 0
1844 45 46 0
1845 45 46 0
1846 45 46 0
1847 45 46 0
1848 45 46 0
1849 45 46 0
1850 45 46 0
1851 45 46 0
1852 45 46 0
1853 45 46 0
1854 45 46 0
1855 45 46 0
1856 45 46 0
1857 45 46 0
1858 45 46 0
1859 45 46 0
1860 45 46 0
1861 45 46 0
1862 45 46 0
1863 45 46 0
1864 45 46 0
1865 45 46 0
1866 45 46 0
1867 45 46 0
1868 45 46 0
1869 45 46 0
1870 45 46 0
1871 45 46 0
1872 45 46 0
1873 45 46 0
1874 45 46 0
1875 45 46 0
1876 45 46 0
1877 45 46 0
1878 45 46 0
1879 45 46 0
1880 45 46 0
1881 45 46 0
1882 45 46 0
1883 45 46 0
1884 45 46 0
1885 45 46 0
1886 45 46 0
1887 45 46 0
1888 45 46 0
1889 45 46 0
1890 45 46 0
1891 47 48 0
1892 47 48 0
1893 47 48 0
1894 47 48 0
1895 47 48 0
1896 47 48 0
1897 47 48 0
1898 47 48 0
1899 47 48 0
1900 47 48 0
1901 47 48 0
1902 47 48 0
1903 47 48 0
1904 47 48 0
1905 47 48 0
1906 47 48 0
1907 47 48 0
1908 47 48 0
1909 47 48 0
1910 47 48 0
1911 47 48 0
1912 47 48 0
1913 47 48 0
1914 47 48 0
1915 47 48 0
1916 47 48 0
1917 47 48 0
1918 47 48 0
1919 47 48 0
1920 47 48 0
1921 47 48 0
1922 47 48 0
1923 47 48 0
1924 47 48 0
1925 47 48 0
1926 47 48 0
1927 47 48 0
1928 47 48 0
1929 47 48 0
1930 47 48 0
1931 47 48 0
1932 47 48 0
1933 47 48 0
1934 47 48 0
1935 47 48 0
1936 47 48 0
1937 47 48 0
1938 47 48 0
1939 47 48 0
1940 47 48 0
1941 47 48 0
1942 47 48 0
1943 47 48 0
1944 47 48 0
1945 47 48 0
1946 47 48 0
1947 47 48 0
1948 47 48 0
1949 47 48 0
1950 47 48 0
1951 47 48 0
1952 47 48 0
1953 47 48 0
1954 47 48 0
1955 47 48 0
1956 47 48 0
1957 47 48 0
1958 47 48 0
1959 47 48 0
1960 47 48 0
1961 47 48 0
1962 47 48 0
1963 47 48 0
1964 47 48 0
1965 47 48 0
1966 47 48 0
1967 47 48 0
1968 47 48 0
1969 47 48 0
1970 47 48 0
1971 49 50 0
1972 49 50 0
1973 49 50 0
1974 49 50 0
1975 49 50 0
1976 49 50 0
1977 49 50 0
1978 49 50 0
1979 49 50 0
1980 49 50 0
1981 49 50 0
1982 49 50 0
1983 49 50 0
1984 49 50 0
1985 49 50 0
1986 49 50 0
1987 49 50 0
1988 49 50 0
1989 49 50 0
1990 49 50 0
1991 49 50 0
1992 49 50 0
1993 49 50 0
1994 49 50 0
1995 49 50 0
1996 49 50 0
1997 49 50 0
1998 49 50 0
1999 49 50 0
2000 49 50 0
2001 49 50 0
2002 49 50 0
2003 49 50 0
2004 49 50 0
2005 49 50 0
2006 49 50 0
2007 49 50 0
2008 49 50 0
2009 49 50 0
2010 49 50 0
2011 49 50 0
2012 49 50 0
2013 49 50 0
2014 49 50 0
2015 49 50 0
2016 49 50 0
2017 49 50 0
2018 49 50 0
2019 49 50 0
2020 49 50 0
2021 49 50 0
2022 49 50 0
2023 49 50 0
2024 49 50 0
2025 49 50 0
2026 49 50 0
2027 49 50 0
2028 49 50 0
2029 49 50 0
2030 49 50 0
2031 49 50 0
2032 49 50 0
2033 49 50 0
2034 49 50 0
2035 49 50 0
2036 49 50 0
2037 49 50 0
2038 49 50 0
2039 49 50 0
2040 49 50 0
2041 49 50 0
2042 49 50 0
2043 49 50 0
2044 49 50 0
2045 49 50 0
2046 49 50 0
2047 49 50 0
2048 49 50 0
2049 49 50 0
2050 49 50 0
