# Supplementary material for: Effect of clonal testing on the efficiency of genomic evaluation in forest tree breeding
Source: Sci Rep. 2022 Feb 22;12:3033. doi: 10.1038/s41598-022-06952-8 (PMC8864020; doi:10.1038/s41598-022-06952-8)
Supplement: Supplementary file 3 — Supplementary Information. [file 41598_2022_6952_MOESM3_ESM.zip › Code/Results.r]

write.table(a,file="C:/Users/adm.stejskalj/Desktop/GBLUPclone/Results/a.txt",col.names=T,row.names=F,quote=F)
write.table(b,file="C:/Users/adm.stejskalj/Desktop/GBLUPclone/Results/b.txt",col.names=T,row.names=F,quote=F)
write.table(CORRPAR,file="C:/Users/adm.stejskalj/Desktop/GBLUPclone/Results/CORRPAR.txt",col.names=T,row.names=F,quote=F)
write.table(CORRPROG,file="C:/Users/adm.stejskalj/Desktop/GBLUPclone/Results/CORRPROG.txt",col.names=T,row.names=F,quote=F)
write.table(PARBLUPavg,file="C:/Users/adm.stejskalj/Desktop/GBLUPclone/Results/PARBLUPavg.txt",col.names=T,row.names=F,quote=F)
write.table(PARGBLUPavg,file="C:/Users/adm.stejskalj/Desktop/GBLUPclone/Results/PARGBLUPavg.txt",col.names=T,row.names=F,quote=F)
write.table(FORBLUPavg,file="C:/Users/adm.stejskalj/Desktop/GBLUPclone/Results/FORBLUPavg.txt",col.names=T,row.names=F,quote=F)
write.table(FORGBLUPavg,file="C:/Users/adm.stejskalj/Desktop/GBLUPclone/Results/FORGBLUPavg.txt",col.names=T,row.names=F,quote=F)
