# Supplementary material for: Effect of clonal testing on the efficiency of genomic evaluation in forest tree breeding
Source: Sci Rep. 2022 Feb 22;12:3033. doi: 10.1038/s41598-022-06952-8 (PMC8864020; doi:10.1038/s41598-022-06952-8)
Supplement: Supplementary file 3 — Supplementary Information. [file 41598_2022_6952_MOESM3_ESM.zip › Code/Variables.r]

# Declaration of variables
hc <- 0
NR <- 6
par <- 50 #number of parents !!! MUST BE EVEN NUMBER
off <- 80 #number of offspring
totaloff <- 2000
ncross <- par/2
chrom <- 2   #pocet chromosomu
L <- 120
MpercM <- 10   #number of markers per centiMorgan
GG <- 120*MpercM #blocksize
nloc <- L*MpercM  #number of loci per chromosome
nQTL <- 200   #number of QTLs
h2 <- 0.2   #heritability
rep <- 200     #number of iterations
CORRPROG <- matrix(0,rep,2)
CORRPAR <- matrix(0,rep,2)
a <- matrix(0,rep,4)
b <- matrix(0,rep,4)
PARBLUPavg <- matrix(0,rep,par)
PARGBLUPavg <- matrix(0,rep,par)
FORBLUPavg <- matrix(0,rep,par/2)
FORGBLUPavg <- matrix(0,rep,par/2)
colnames(CORRPROG) <- c("BLUP","GBLUP")
colnames(CORRPAR) <- c("BLUP","GBLUP")
colnames(a) <- c("VA","SEva","VE","SEve")
colnames(b) <- c("VA","SEva","VE","SEve")
